# Supplementary material for: Whole-Genome Sequencing Analysis to Identify Infection with Multiple Species of Nontuberculous Mycobacteria
Source: Pathogens. 2021 Jul 11;10(7):879. doi: 10.3390/pathogens10070879 (PMC8308675; doi:10.3390/pathogens10070879)
Supplement: Supplementary file 1 [file pathogens-10-00879-s001.zip › pathogens-1217905 - Supplementary Tables.xlsx]

## Sheet: Table S1
Table S1: Simulated datasets of sequence reads representing two NTM species in various proportions and the identifications made by four WGS-analysis tools
PubMLST (MAB-MLST)
No.	Sample_ID	Description	Proportions of reads (%) of two different NTM species in simulated datasets
			10/90	30/70	50/50	70/30	90/10
1	M. avium + M. intracellualre	M. avium	4	36	38	44	76
		M. intracellulare	95	63	61	55	23
2	M. avium + M. kansaii	M. avium	5	19	19	22	59
		M. kansasii	94	80	80	77	40
3	M. fortuitum + M. gordonae	M. fortuitum	21	44	44	44	72
		M. gordonae	78	56	55	55	27
4	M. fortuitum + M. intracellulare	M. fortuitum	45	68	68	68	88
		M. intracellulare	54	31	31	31	12
5	M. intracellulare + M. abscessus	M. intracellular	8	74	74	27	72
		M. abscessus (M. abscessus)	91	25	25	72	27
6	M. scrofulaceum + M. intracellulare	M. scrofulaceum	4	64	71	73	96
		M. intracellulare	95	35	28	26	3
7	M. kansasii + M. intracellulare	M. kansasii	28	70	71	72	92
		M. intracellulare	71	29	28	27	7
8	M. scrofulaceum + M. tuberculosis	M. scrofulaceum	61	90	90	90	96
		M. tuberculosis	38	9	9	9	3
9	M. fortuitum + M. peregrinum	M. fortuitum	0	18	45	75	97
		M. peregrinum	100	81	54	25	2
10	M. fortuitum + M. simiae	M. fortuitum	22	45	45	45	72
		M. simiae	77	54	54	54	27
11	M. gordonae + M. simiae	M. gordonae	17	51	50	52	80
		M. simiae	82	48	49	47	20
12	M. scrofulaceum + M. kansasii	M. scrofulaceum	16	48	49	50	87
		M. kansasii	83	51	50	41	12
13	M. fortuitum + M. abscessus	M. fortuitum	21	43	43	43	74
		M. abscessus (M. abscessus)	78	56	56	56	25
14	M. fortuitum + M. mageritense	M. fortuitum	8	34	43	53	86
		M. mageritense	91	65	56	46	13
15	M. kansasii + M. haemophilum	M. kansasii	14	46	49	50	80
		M. haemophilum	85	53	50	50	19
16	M. intermedium + M. kansasii	M. intermedium	28	50	50	51	75
		M. kansasii	71	50	50	49	25
17	M. gordonae + M. intracellulare	M. gordonae	28	72	73	74	93
		M. intracellulare	71	27	26	25	6
18	M. avium + M. xenopi	M. avium	1	20	20	20	54
		M. xenopi	98	79	79	79	45
19	M. avium + M. abscessus	M. avium	3	18	18	18	38
		M. abscessus (M. abscessus)	96	81	81	81	61
20	M. avium + M. abscessus subsp. massiliense	M. avium	3	18	18	18	43
		M. abscessus (M. abscessus subsp. massiliense)	96	81	81	81	56
MetaPhlAn3
No.	Sample_ID	Description	Proportions of reads (%) of two different NTM species in simulated datasets
			10/90	30/70	50/50	70/30	90/10
1	M. avium + M. intracellualre	M. avium	7.16912	22.609	43.0823	60.7793	87.1426
		M. intracellulare	92.8309	77.391	56.9177	39.2207	12.8574
2	M. avium + M. kansaii	M. avium	5.33407	18.0893	35.7714	55.2831	82.657
		M. kansasii	94.6659	81.9107	64.2286	44.7169	17.343
3	M. fortuitum + M. gordonae	M. fortuitum	11.7864	35.0072	55.0281	74.7024	92.6147
		M. gordonae	88.2136	64.9928	44.9719	25.2976	7.38531
4	M. fortuitum + M. intracellulare	M. fortuitum	11.799	34.6898	55.303	73.8707	92.4948
		M. intracellulare	88.201	65.3102	44.697	26.1293	7.50521
5	M. intracellulare + M. abscessus	M. intracellular	7.65733	25.2237	45.607	65.138	87.9429
		M. abscessus	92.3427	74.7763	54.393	34.862	12.0571
6	M. scrofulaceum + M. intracellulare	M. scrofulaceum	13.0015	33.3301	54.4319	72.9209	92.1122
		M. intracellulare	86.9985	66.6699	45.5681	27.0791	7.8878
7	M. kansasii + M. intracellulare	M. kansasii	12.9175	35.9759	57.469	75.0445	92.8899
		M. intracellulare	87.0825	64.0241	42.531	24.9555	7.11005
8	M. scrofulaceum + M. tuberculosis	M. scrofulaceum	30.4346	54.8051	74.6792	90.0824	97.7165
		M. tuberculosis, M. canettii	27.8, 41.8	28.6, 16.6	17.3, 8.1	5.1, 4.8	1.5, 0.8
9	M. fortuitum + M. peregrinum	M. fortuitum	13.7348	39.4914	58.9209	78.1508	93.2665
		M. peregrinum	86.2652	60.5086	41.0791	21.8492	6.7335
10	M. fortuitum + M. simiae	M. fortuitum	22.6822	51.144	69.7197	85.8697	96.2977
		M. simiae	77.3179	48.856	30.2803	14.1303	3.70235
11	M. gordonae + M. simiae	M. gordonae	16.7244	42.9392	62.75	81.2105	94.8454
		M. simiae	83.2756	57.0608	37.25	18.7895	5.15464
12	M. scrofulaceum + M. kansasii	M. scrofulaceum	10.7152	29.3446	49.0929	69.4463	89.8931
		M. kansasii	89.2848	70.6554	50.9071	30.5537	10.1069
13	M. fortuitum + M. abscessus	M. fortuitum	9.75408	29.6408	49.0704	69.642	89.8621
		M. abscessus	90.2459	70.3592	50.9296	30.358	10.1379
14	M. fortuitum + M. mageritense	M. fortuitum	9.09766	28.7603	47.6129	68.3097	89.5193
		M. mageritense	90.9023	71.2397	52.3871	31.6903	10.4807
15	M. kansasii + M. haemophilum	M. kansasii	10.0889	30.2366	50.16	70.3554	90.3285
		M. haemophilum	89.9111	69.7634	49.84	29.6446	9.67151
16	M. intermedium + M. kansasii	M. intermedium	9.9755	29.9877	49.7959	69.8001	89.9844
		M. kansasii	90.0245	70.0123	50.2041	30.1999	10.0156
17	M. gordonae + M. intracellulare	M. gordonae	9.4632	30.3217	50.6293	69.5919	90.7917
		M. intracellulare	90.5368	69.6783	49.3707	30.4081	9.20834
18	M. avium + M. xenopi	M. avium	5.23412	17.5236	34.7782	54.1952	81.257
		M. xenopi	94.7659	82.4764	65.2218	45.8048	18.743
19	M. avium + M. abscessus	M. avium	5.31189	17.8837	35.0817	54.7787	82.0087
		M. abscessus	94.6881	82.1163	64.9183	45.2213	17.9913
20	M. avium + M. abscessus subsp. massiliense	M. avium	5.45418	18.4376	35.4189	55.784	83.2599
		M. abscessus	94.5458	81.5624	64.5811	44.216	16.7401
Kraken2
No.	Sample_ID	Description	Proportions of reads (%) of two different NTM species in simulated datasets
			10/90	30/70	50/50	70/30	90/10
1	M. avium + M. intracellualre	M. avium	7.74	18.01	30.35	45.9	70.4
		M. intracellulare	79.72	70.74	59.8	45.78	22.58
2	M. avium + M. kansaii	M. avium	8.03	24.2	41.07	59.33	79.38
		M. kansasii	88.95	71.44	53.02	33.33	11.69
3	M. fortuitum + M. gordonae	M. fortuitum	6.25	18.22	31.24	45.08	61.16
		M. gordonae	86.48	69.51	51.54	32.15	11.2
4	M. fortuitum + M. intracellulare	M. fortuitum	7.88	22.61	36.73	49.78	63.23
		M. intracellulare	74.64	56.4	39.3	23.39	8.16
5	M. intracellulare + M. abscessus	M. intracellular	6.82	20.11	33.05	45.76	58.03
		M. abscessus	87.55	67.22	47.39	28.07	9.24
6	M. scrofulaceum + M. intracellulare	M. scrofulaceum	9.89	29.31	48.53	67.6	86.49
		M. intracellulare	75.42	58.84	42.54	26.43	10.38
7	M. kansasii + M. intracellulare	M. kansasii	11.18	31.85	50.94	68.86	85.77
		M. intracellulare	74.43	56.98	40.75	25.82	11.26
8	M. scrofulaceum + M. tuberculosis	M. scrofulaceum	11.76	33.53	53.32	71.44	88.08
		M. tuberculosis	73.31	55.1	38.1	22.47	8.42
9	M. fortuitum + M. peregrinum	M. fortuitum	8.99	21.31	34.14	47.16	62.05
		M. peregrinum	84.95	67.55	49.47	30.63	11.04
10	M. fortuitum + M. simiae	M. fortuitum	7.63	22.09	36.08	49.26	63
		M. simiae	89.26	68.03	47.69	28.13	9.26
11	M. gordonae + M. simiae	M. gordonae	12.12	34.36	54.2	71.96	87.6
		M. simiae	87.31	64.15	43.36	24.71	7.83
12	M. scrofulaceum + M. kansasii	M. scrofulaceum	8.39	25.88	44.4	64.04	84.93
		M. kansasii	89.42	71.99	53.34	33.65	12.34
13	M. fortuitum + M. abscessus	M. fortuitum	7.82	22.83	36.96	50.1	63.28
		M. abscessus	90.45	70.25	49.54	29.21	9.91
14	M. fortuitum + M. mageritense	M. fortuitum	5.59	17.2	30.4	44.07	60.5
		M. mageritense	71.54	57.41	43.73	27.06	9.67
15	M. kansasii + M. haemophilum	M. kansasii	13.9	38.32	58.72	76.19	91.07
		M. haemophilum	85.67	60.77	39.87	22.12	6.87
16	M. intermedium + M. kansasii	M. intermedium	10.49	31.04	51.07	70.6	89.66
		M. kansasii	87.53	67.2	47.37	28.12	9.32
17	M. gordonae + M. intracellulare	M. gordonae	12.6	34.93	54.42	71.56	86.87
		M. intracellulare	73.02	53.66	37.03	22.44	9.08
18	M. avium + M. xenopi	M. avium	9.85	29.35	46.07	68.15	87.45
		M. xenopi	86.01	66.79	48.49	28.54	9.5
19	M. avium + M. abscessus	M. avium	8.88	26.77	44.68	62.77	80.99
		M. abscessus	89.89	70.23	50.35	30.4	10.2
20	M. avium + M. abscessus subsp. massiliense	M. avium	9.08	27.32	45.4	63.38	81.29
		M. abscessus	89.46	69.5	49.52	29.68	9.87
Mykrobe-Predictor
No.	Sample_ID		Proportions of reads (%) of two different NTM species in simulated datasets
			10/90	30/70	50/50	70/30	90/10
1	M. avium + M. intracellualre		M. avium	M. avium	M. avium	M. avium	M. avium
2	M. avium + M. kansaii		M. avium	M. avium	M. avium	M. avium	M. avium
			M. kansasii	M. kansasii	M. kansasii	M. kansasii	M. kansasii
3	M. fortuitum + M. gordonae		M. fortuitum	M. fortuitum	M. fortuitum	M. fortuitum	M. fortuitum
			M. gordonae	M. gordonae	M. gordonae	M. gordonae	M. gordonae
4	M. fortuitum + M. intracellulare		M. fortuitum	M. fortuitum	M. fortuitum	M. fortuitum	M. fortuitum
			M. avium complex	M. avium complex	M. avium complex	M. avium complex	M. avium complex
5	M. intracellulare + M. abscessus		M. avium complex	M. avium complex	M. avium complex	M. avium complex	M. avium complex
			M. abscessus	M. abscessus	M. abscessus	M. abscessus	M. abscessus
6	M. scrofulaceum + M. intracellulare
			M. intracellulare	M. intracellulare	M. intracellulare	M. intracellulare	M. intracellulare
7	M. kansasii + M. intracellulare		M. kansasii	M. kansasii	M. kansasii	M. kansasii	M. kansasii
			M. avium complex	M. avium complex	M. avium complex	M. avium complex	M. avium complex
8	M. scrofulaceum + M. tuberculosis		M. intracellulare	M. intracellulare	M. intracellulare	M. intracellulare	M. intracellulare
			M. tuberculosis	M. tuberculosis	M. tuberculosis	M. tuberculosis	M. tuberculosis
9	M. fortuitum + M. peregrinum			M. fortuitum	M. fortuitum	M. fortuitum	M. fortuitum
			M. peregrinum	M. peregrinum	M. peregrinum	M. peregrinum
10	M. fortuitum + M. simiae		M. fortuitum	M. fortuitum	M. fortuitum	M. fortuitum	M. fortuitum
			M. simiae	M. simiae	M. simiae	M. simiae	M. simiae
11	M. gordonae + M. simiae		M. gordonae	M. gordonae	M. gordonae	M. gordonae	M. gordonae
			M. simiae	M. simiae	M. simiae	M. simiae	M. simiae
12	M. scrofulaceum + M. kansasii
			M. kansasii	M. kansasii	M. kansasii	M. kansasii	M. kansasii
13	M. fortuitum + M. abscessus		M. fortuitum	M. fortuitum	M. fortuitum	M. fortuitum	M. fortuitum
			M. abscessus	M. abscessus	M. abscessus	M. abscessus	M. abscessus
14	M. fortuitum + M. mageritense		M. fortuitum	M. fortuitum	M. fortuitum	M. fortuitum	M. fortuitum
			M. mageritense	M. mageritense	M. mageritense	M. mageritense	M. mageritense
15	M. kansasii + M. haemophilum		M. kansasii	M. kansasii	M. kansasii	M. kansasii	M. kansasii
			M. haemophilum	M. haemophilum	M. haemophilum	M. haemophilum	M. haemophilum
16	M. intermedium + M. kansasii		M. intermedium	M. intermedium	M. intermedium	M. intermedium	M. intermedium
			M. kansasii	M. kansasii	M. kansasii	M. kansasii	M. kansasii
17	M. gordonae + M. intracellulare		M. gordonae	M. gordonae	M. gordonae	M. gordonae	M. gordonae
			M. avium complex	M. avium complex	M. avium complex	M. avium complex	M. avium complex
18	M. avium + M. xenopi		M. avium	M. avium	M. avium	M. avium	M. avium
			M. xenopi	M. xenopi	M. xenopi	M. xenopi	M. xenopi
19	M. avium + M. abscessus		M. avium	M. avium	M. avium	M. avium	M. avium
			M. abscessus	M. abscessus	M. abscessus	M. abscessus	M. abscessus
20	M. avium + M. abscessus subsp. massiliense		M. avium	M. avium	M. avium	M. avium	M. avium
			M. abscessus	M. abscessus	M. abscessus	M. abscessus	M. abscessus
Note:	Cells with red backgrounds indicate datasets that the tool did not identify as representing two species
	Cells with orange backgrounds indicate datasets that were recognized by the tool as containing reads representative of two species, but the species indentifications were wrong (although possibly belonging to the same species complex)
	Cells with green backgrounds indicate datasets in which the two species represented were correctly identified

## Sheet: Table S2
Table S2. WGS analysis tools for in silico simulated non-mixed (single species) NTM species identification
No.	Simulated non-mixed NTM species	PubMLST (MAB-MLST)	MetaPhlAn3	Kraken2	Mykrobe-Predictor
1	M. abscessus	M. abscessus (M. abscessus)	M. abscessus	M. abscessus	M. abscessus
2	M. avium	M. avium	M. avium	M. avium	M. avium
3	M. intracellulare	M. intracellulare	M. intracellulare	M. intracellulare	M. intracellulare
4	M. abscessus subsp. massiliense	M. abscessus (M. abscessus subsp. massiliense)	M. abscessus	M. abscessus	M. abscessus
5	M. fortuitum	M. fortuitum	M. fortuitum	M. fortuitum	M. fortuitum
6	M. haemophilum	M. haemophilum	M. haemophilum	M. haemophilum	M. haemophilum
7	M. mageritense	M. mageritense	M. mageritense	M. mageritense	M. mageritense
8	M. xenopi	M. xenopi	M. xenopi	M. xenopi	M. xenopi
9	M. gordonae	M. gordonae	M. gordonae	M. gordonae	M. gordonae
10	M. simiae	M. simiae	M. simiae	M. simiae	M. simiae
11	M. scrofulaceum	M. scrofulaceum	M. scrofulaceum	M. scrofulaceum	M. intracellulare*
12	M. peregrinum	M. peregrinum	M. peregrinum	M. peregrinum	M. peregrinum
13	M. kansasii	M. kansasii	M. kansasii	M. kansasii	M. kansasii
14	M. intermedium	M. intermedium	M. intermedium	M. intermedium	M. intermedium
15	M. tuberculosis	M. tuberculosis	M. canettii, M. tuberculosis**	M. tuberculosis	M. tuberculosis
Species identification types
Single species		15(100%)	14(93.33%)	15	14(93.33%)
Mixed species		0	1(6.66%)	0	0
Incorrect species		0	0	0	1(6.66%)
Total samples		15	15	15	15
* M. scrofulaceum was incorrectly identified by Mykrobe-Predictor.
** M. tuberculosis was identified into 2 different species, M. canettii (68.83502%) and M. tuberculosis (31.16498%), by MetaPhlAn 3 which both were member of M. tuberculosis complex.

## Sheet: Table S3
Table S3. Two different sequence types of rpoB gene were identified by metagenomic assembly analysis of a known mixed NTM dataset (SRR5043021) and similar analysis of a Thai clinical sample.
Sample and sequence types	Sequences reads of rpoB gene	Sequence aligment of the example sequences
First sequence type detected from known mixed NTM dataset sample (SRR5043021)	>KHGANFIK_06592 DNA-directed RNA polymerase subunit beta (M. hassiacum)
	TTGGCAGGGTCTCGCCAGAGCAAGTCAGCAAGTGCTAACACCAATCACTCCATCCCTGGAGCACCCAACCGAGTCTCTTTTGCCAAGCTCCGTGAGCCGCTCGAGGTTCCGGGGCTGCTTGACGTTCAGCTGGAGTCTTTCGAATGGCTGATCGGCTCCGACGAGTGGCGCGAGAAGGCCAAGGCGCGCGGTGACATCAACCCGATCGGTGGTCTCGAGGAGGTCCTCAACGAGATCAGCCCGATCGAGGACTTCTCCGGCTCCATGTCCCTCTCGTTCTCCGATCCGCGCTTCGACGAGGTCAAGGCGCCGGTGGACGAGTGCAAAGACAAGGACATGACGTACGCGGCCCCGCTGTTCGTCACGGCCGAGTTCATCAACAACAACACCGGTGAGATC…
Second sequence type detected from known mixed NTM dataset sample (SRR5043021)	>KHGANFIK_11034 DNA-directed RNA polymerase subunit beta (M. peregrinum)
	ATGACCGTCCCCGGTGGGGTCGAGGTTCCCGTCGAGGTCGACGACATCGACCACTTCGGCAACCGTCGTCTGCGCACCGTGGGTGAGCTGATCCAGAACCAGATCCGGGTCGGCCTGTCCCGCATGGAGCGTGTCGTGCGTGAGCGCATGACCACTCAGGACGTCGAGGCGATCACGCCGCAGACCCTGATCAACATCCGTCCCGTCGTGGCGGCGATCAAGGAGTTCTTCGGAACGTCGCAGCTGTCGCAGTTCATGGACCAGAACAACCCGCTGTCGGGTCTGACCCACAAGCGTCGCCTGTCGGCGCTGGGCCCCGGCGGTCTGTCCCGTGAGCGCGCCGGCCTTGAGGTCCGTGACGTGCACTCCAGCCACTACGGCCGCATGTGCCCGATCGAG…
First sequence type detected from Thai clinical samples (MIX81666)	>DOANPOII_02340 DNA-directed RNA polymerase subunit beta (Mycobacterium sp. MOTT-01 or M. parascrofulaceum)
	GTGCCCGGGGCGCCTAACCGAGTTTCCTTCGCCAAGCTCCGCGAACCGCTCGAGGTTCCGGGGCTTCTTGACGTGCAGACCGACTCCTTCGAGTGGTTGATCGGCTCGCCGCACTGGCGCGAGAGCGCCGCCAGCCGCGGGGAAGCCAACCCGGTGGGTGGCCTCGAAGAGGTCCTCTACGAGCTGTCGCCGATCGAGGACTTCTCGGGCTCGATGTCGCTGTCTTTCTCCGACCCCCGCTTTGACGAGGTCAAGGCGCCGGTCGACGAGTGCAAAGACAAGGACATGACCTACGCGGCCCCGCTGTTCGTCACGGCCGAGTTCATCAACAACAACACCGGCGAGATCAAGAGCCAGACGGTGTTCATGGGCGACTTCCCGATGATGACCGAGAAGGGC…
Second sequence type detected from Thai clinical samples (MIX81666)	>DOANPOII_05922 DNA-directed RNA polymerase subunit beta (M. tuberculosis)
	TTGGCAGATTCCCGCCAGAGCAAAACAGCCGCTAGTCCTAGTCCGAGTCGCCCGCAAAGTTCCTCGAATAACTCCGTACCCGGAGCGCCAAACCGGGTCTCCTTCGCTAAGCTGCGCGAACCACTTGAGGTTCCGGGACTCCTTGACGTCCAGACCGATTCGTTCGAGTGGCTGATCGGTTCGCCGCGCTGGCGCGAATCCGCCGCCGAGCGGGGTGATGTCAACCCAGTGGGTGGCCTGGAAGAGGTGCTCTACGAGCTGTCTCCGATCGAGGACTTCTCCGGGTCGATGTCGTTGTCGTTCTCTGACCCTCGTTTCGACGATGTCAAGGCACCCGTCGACGAGTGCAAAGACAAGGACATGACGTACGCGGCTCCACTGTTCGTCACCGCCGAGTTC…

## Sheet: Table S4
Table S4. Summary results of WGS for identifying NTM species samples from public database
No.	SRA accession No.	Number of bases (bps)	Size of FASTQ file	Date of Published	Instrument	PubMLST (MAB-MLST)	MetaPhlAn3	Kraken2	Mykrobe-Predictor			Summary results of WGS for identifying non-mixed (single species) NTM species samples from public database
M. abscessus												Mycobacteria species	Number of samples (correct species/total of each species)
1	DRR016047	1.4G	902Mb	2014-05-14	Illumina HiSeq 2500	M. abscessus (M. abscessus)	M. abscessus	M. abscessus	M. abscessus				PubMLST	MetaPhlAn3	Kraken2	Mykrobe-Predictor
2	DRR015960	2.2Gb	1.2G	2014-05-14	Illumina HiSeq 2500	M. abscessus (M. abscessus)	M. abscessus	M. abscessus	M. abscessus			M. abscessus	16/16	16/16	16/16	16/16
3	SRR13083164	1.8G	633.7Mb	2020-11-18	Illumina HiSeq 2500	M. abscessus (-)	M. abscessus	M. abscessus	M. abscessus			M. avium	21/21	21/21	21/21	21/21
4	SRR13083187	1.2G	519.8Mb	2020-11-18	Illumina HiSeq 2500	M. abscessus (M. abscessus subsp. massiliense)	M. abscessus	M. abscessus	M. abscessus			M. gordonae	5/9	8/9	6/9	9/9
5	SRR13083203	1.4G	618Mb	2020-11-18	Illumina HiSeq 2500	M. abscessus (M. abscessus subsp. massiliense)	M. abscessus	M. abscessus	M. abscessus			M. intracellulare	13/13	13/13	13/13	13/13
6	ERR3198363	555.1M	244.1Mb	2019-03-12	NextSeq 550	M. abscessus (M. abscessus)	M. abscessus	M. abscessus	M. abscessus			M. simiae	3/3	1/3	3/3	2/3
7	ERR3198364	890.2M	414.6Mb	2019-03-12	NextSeq 550	M. abscessus (M. abscessus)	M. abscessus	M. abscessus	M. abscessus			M. hemophilum	2/2	0/2	2/2	2/2
8	ERR3198365	616M	287.4Mb	2019-03-12	NextSeq 550	M. abscessus (M. abscessus)	M. abscessus	M. abscessus	M. abscessus			M. mageritense	1/1	1/1	1/1	1/1
9	ERR3198366	354.3M	165.4Mb	2019-03-12	NextSeq 550	M. abscessus (M. abscessus)	M. abscessus	M. abscessus	M. abscessus			M. scrofulaceum	4/4	3/4	4/4	0/4
10	ERR3198367	1.6G	745.3Mb	2019-03-12	NextSeq 550	M. abscessus (-)	M. abscessus	M. abscessus	M. abscessus			M. xenopi	7/7	7/7	7/7	7/7
11	ERR3198368	1.7G	778.4Mb	2019-03-12	NextSeq 550	M. abscessus (M. abscessus)	M. abscessus	M. abscessus	M. abscessus			M. peregrinum	8/8	7/8	8/8	8/8
12	ERR3198369	620.2M	273.7Mb	2019-03-12	NextSeq 550	M. abscessus (-)	M. abscessus	M. abscessus	M. abscessus			M. fortuitum	10/10	9/10	10/10	10/10
13	ERR3198370	1.4G	648.3Mb	2019-03-12	NextSeq 550	M. abscessus (M. abscessus)	M. abscessus	M. abscessus	M. abscessus			M. kansasii	16/17	17/17	17/17	17/17
14	ERR3198371	523.5M	233.8Mb	2019-03-12	NextSeq 550	M. abscessus (-)	M. abscessus	M. abscessus	M. abscessus			M. abscessus subsp. massiliense	25/25	25/25	25/25	25/25
15	ERR3198372	993.9M	464.6Mb	2019-03-12	NextSeq 550	M. abscessus (M. abscessus)	M. abscessus	M. abscessus	M. abscessus			M. tuberculosis	18/18	0/18	18/18	18/18
16	SRR10147626	910.2M	324.7Mb	2019-09-19	NextSeq 500	M. abscessus (M. abscessus)	M. abscessus	M. abscessus	M. abscessus			M. intermedium	0/1	0/1	1/1	0/1
M. avium												Total	149/155(96.12%)	128/155(82.58%)	152/155(98.06%)	149/155(96.12%)
17	SRR6918267	851.2M	513.2Mb	2018-04-04	Illumina HiSeq 2500	M. avium	M. avium	M. avium	M. avium
18	SRR6918268	842.7M	510Mb	2018-04-04	Illumina HiSeq 2500	M. avium	M. avium	M. avium	M. avium
19	SRR6918270	670.9M	405.4Mb	2018-04-04	Illumina HiSeq 2500	M. avium	M. avium	M. avium	M. avium
20	SRR6918271	852.1M	516.7Mb	2018-04-04	Illumina HiSeq 2500	M. avium	M. avium	M. avium	M. avium
21	SRR8236345	1.6G	707.4Mb	2019-06-28	NextSeq 500	M. avium	M. avium	M. avium	M. avium
22	SRR8236346	704.4M	313.5Mb	2019-06-28	NextSeq 500	M. avium	M. avium	M. avium	M. avium
23	SRR8236348	1.7G	729.6Mb	2019-06-28	NextSeq 500	M. avium	M. avium	M. avium	M. avium
24	SRR8236370	732.5M	325.8Mb	2019-06-28	NextSeq 500	M. avium	M. avium	M. avium	M. avium
25	SRR8236377	1.1G	497.8Mb	2019-06-28	NextSeq 500	M. avium	M. avium	M. avium	M. avium
26	SRR8236380	1.9G	841Mb	2019-06-28	NextSeq 500	M. avium	M. avium	M. avium	M. avium
27	SRR8236381	1.5G	652.3Mb	2019-06-28	NextSeq 500	M. avium	M. avium	M. avium	M. avium
28	SRR8236386	1.5G	657.1Mb	2019-06-28	NextSeq 500	M. avium	M. avium	M. avium	M. avium
29	SRR8236391	1.6G	698.7Mb	2019-06-28	NextSeq 500	M. avium	M. avium	M. avium	M. avium
30	SRR8236392	1.5G	650.3Mb	2019-06-28	NextSeq 500	M. avium	M. avium	M. avium	M. avium
31	SRR8236398	1.9G	839.2Mb	2019-06-28	NextSeq 500	M. avium	M. avium	M. avium	M. avium
32	SRR8236401	2.3G	1Gb	2019-06-28	NextSeq 500	M. avium	M. avium	M. avium	M. avium
33	SRR8236406	1.7G	728.6Mb	2019-06-28	NextSeq 500	M. avium	M. avium	M. avium	M. avium
34	SRR8236412	1.7G	732.9Mb	2019-06-28	NextSeq 500	M. avium	M. avium	M. avium	M. avium
35	SRR8236417	903.5M	399.7Mb	2019-06-28	NextSeq 500	M. avium	M. avium	M. avium	M. avium
36	SRR8236421	1.7G	748.7Mb	2019-06-28	NextSeq 500	M. avium	M. avium	M. avium	M. avium
37	SRR8236422	1.6G	694.1Mb	2019-06-28	NextSeq 500	M. avium	M. avium	M. avium	M. avium
M. gordonae
38	DRR015956	2G	1.1Gb	2014-05-14	Illumina HiSeq 2500	M. paragordonae	M. gordonae	M. gordonae, M. paragordonae	M. gordonae
39	SRR1735626	394.9M	198.4Mb	2015-02-12	Illumina MiSeq	M. gordonae	M. gordonae	M. gordonae	M. gordonae
40	SRR1735631	445M	236.8Mb	2015-02-12	Illumina MiSeq	M. gordonae	M. gordonae	M. gordonae	M. gordonae
41	SRR6045324	382.2M	229.7Mb	2017-11-14	Illumina MiSeq	M. gordonae	M. gordonae	M. gordonae	M. gordonae
42	SRR6045703	684.6M	408.2Mb	2017-11-14	Illumina MiSeq	M. gordonae, Streptococcus	M. gordonae	M. gordonae	M. gordonae
43	SRR6045893	418.7M	236.8Mb	2017-11-14	Illumina MiSeq	M. gordonae, M. paragordonae	M. gordonae, M. chimaera	M. gordonae, M. paragordonae	M. gordonae
44	SRR6046357	481.1M	285.7Mb	2017-11-14	Illumina MiSeq	M. gordonae	M. gordonae	M. gordonae	M. gordonae
45	SRR6046363	449.5M	264.4Mb	2017-11-14	Illumina MiSeq	M. gordonae, M. paragordonae	M. gordonae	M. gordonae, M. paragordonae	M. gordonae
46	SRR1735700	396.2M	236Mb	2015-02-12	Illumina MiSeq	M. gordonae	M. gordonae	M. gordonae	M. gordonae
M. intracellulare
47	DRR255748	517.4M	300.2Mb	2020-12-02	Illumina MiSeq	M. intracellulare	M. intracellulare	M. intracellulare	M. intracellulare
48	DRR255732	646.6M	379.2Mb	2020-12-02	Illumina MiSeq	M. intracellulare	M. intracellulare	M. intracellulare	M. intracellulare
49	DRR255735	411.8M	252.7Mb	2020-12-02	Illumina MiSeq	M. intracellulare	M. intracellulare	M. intracellulare	M. intracellulare
50	DRR255739	428.2M	253.8Mb	2020-12-02	Illumina MiSeq	M. intracellulare	M. intracellulare	M. intracellulare	M. intracellulare
51	DRR255740	576.4M	350.4Mb	2020-12-02	Illumina MiSeq	M. intracellulare	M. intracellulare	M. intracellulare	M. intracellulare
52	DRR255741	596.3M	346.1Mb	2020-12-02	Illumina MiSeq	M. intracellulare	M. intracellulare	M. intracellulare	M. intracellulare
53	DRR255742	587.8M	350.5Mb	2020-12-02	Illumina MiSeq	M. intracellulare	M. intracellulare	M. intracellulare	M. intracellulare
54	DRR255743	589.1M	354.1Mb	2020-12-02	Illumina MiSeq	M. intracellulare	M. intracellulare	M. intracellulare	M. intracellulare
55	DRR255744	513M	307.4Mb	2020-12-02	Illumina MiSeq	M. intracellulare	M. intracellulare	M. intracellulare	M. intracellulare
56	DRR255745	578.7M	332.7Mb	2020-12-02	Illumina MiSeq	M. intracellulare	M. intracellulare	M. intracellulare	M. intracellulare
57	DRR255746	557.8M	334.5Mb	2020-12-02	Illumina MiSeq	M. intracellulare	M. intracellulare	M. intracellulare	M. intracellulare
58	DRR255747	608.4M	348.7Mb	2020-12-02	Illumina MiSeq	M. intracellulare	M. intracellulare	M. intracellulare	M. intracellulare
59	SRR8240014	402.5M	190.7Mb	2018-11-24	Illumina MiSeq	M. intracellulare	M. intracellulare	M. intracellulare	M. intracellulare
M. simiae
60	DRR161197	417.5M	256.7Mb	2019-12-06	Illumina HiSeq 2500	M. simiae	M. simiae, M. sherrisii	M. simiae	M. simiae
61	SRR6045477	318.6M	207Mb	2017-11-14	Illumina MiSeq	M. simiae	M. simiae, M. sherrisii	M. simiae	M. simiae
62	SRR6045946	149.6M	101.1Mb	2017-11-14	Illumina MiSeq	M. simiae	M. simiae	M. simiae	NTM
M. hemophilum
63	SRR2064152	2G	1.2Gb	2015-06-17	Illumina MiSeq	M. haemophilum	M. haemophilum, M. uberis	M. haemophilum	M. haemophilum
64	SRR2064165	2G	1.4Gb	2015-06-17	Illumina MiSeq	M. haemophilum	M. haemophilum, M. uberis	M. haemophilum	M. haemophilum
M. mageritense
65	DRR161196	408.8M	256.6Mb	2019-12-06	Illumina HiSeq 2500	M. mageritense	M. mageritense	M. mageritense	M. mageritense
M. scrofulaceum
66	SRR3392722	331.5M	143.6Mb	2016-04-20	NextSeq 500	M. scrofulaceum	M. scrofulaceum	M. scrofulaceum	M. intracellulare
67	SRR3392723	310.1M	129.1Mb	2016-04-20	NextSeq 500	M. scrofulaceum	M. scrofulaceum	M. scrofulaceum	M. intracellulare
68	SRR3392726	538.7M	232.6Mb	2016-04-20	NextSeq 500	M. scrofulaceum	M. scrofulaceum	M. scrofulaceum	M. intracellulare
69	SRR3392727	516.4M	214.1Mb	2016-04-20	NextSeq 500	M. scrofulaceum	M. scrofulaceum, M. malmoense	M. scrofulaceum	M. intracellulare
M. xenopi
70	DRR201557	193.5M	89.9Mb	2019-12-27	Illumina MiSeq	M. xenopi	M. xenopi	M. xenopi	M. xenopi
71	SRR6045431	327M	194.8Mb	2017-11-14	Illumina MiSeq	M. xenopi	M. xenopi	M. xenopi	M. xenopi
72	SRR6045727	276.6M	186.6Mb	2017-11-14	Illumina MiSeq	M. xenopi	M. xenopi	M. xenopi	M. xenopi
73	SRR6046732	240.6M	133.6Mb	2017-11-14	Illumina MiSeq	M. xenopi	M. xenopi	M. xenopi	M. xenopi
74	SRR6046811	398.9M	253.1Mb	2017-11-14	Illumina MiSeq	M. xenopi	M. xenopi	M. xenopi	M. xenopi
75	SRR6046822	269.1M	164.9Mb	2017-11-14	Illumina MiSeq	M. xenopi	M. xenopi	M. xenopi	M. xenopi
76	SRR1735675	362.4M	229Mb	2015-02-12	Illumina MiSeq	M. xenopi	M. xenopi	M. xenopi	M. xenopi
M. peregrinum
77	DRR015955	2.1G	1.2Gb	2014-05-14	Illumina HiSeq 2500	M. peregrinum	M. peregrinum	M. peregrinum	M. peregrinum
78	DRR016043	1.8G	1.2Gb	2014-05-14	Illumina HiSeq 2500	M. peregrinum	M. peregrinum, Anaerococcus_hydrogenalis	M. peregrinum	M. peregrinum
79	DRR016050	1.7G	1.1Gb	2014-05-14	Illumina HiSeq 2500	M. peregrinum	M. peregrinum	M. peregrinum	M. peregrinum
80	SRR3394908	945.8M	414.2Mb	2016-04-20	NextSeq 500	M. peregrinum	M. peregrinum	M. peregrinum	M. peregrinum
81	SRR3623979	171.7M	74.5Mb	2016-06-08	NextSeq 500	M. peregrinum	M. peregrinum	M. peregrinum	M. peregrinum
82	SRR6044804	305.1M	189.3Mb	2017-11-14	Illumina MiSeq	M. peregrinum	M. peregrinum	M. peregrinum	M. peregrinum
83	SRR6046724	281.3M	194.2Mb	2017-11-14	Illumina MiSeq	M. peregrinum	M. peregrinum	M. peregrinum	M. peregrinum
84	SRR6046809	256.3M	166.1Mb	2017-11-14	Illumina MiSeq	M. peregrinum	M. peregrinum	M. peregrinum	M. peregrinum
M. fortuitum
85	DRR016024	1.6G	1Gb	2014-05-14	Illumina HiSeq 2500	M. fortuitum	M. fortuitum	M. fortuitum	M. fortuitum
86	DRR015958	2.6G	1.5Gb	2014-05-14	Illumina HiSeq 2500	M. fortuitum	M. fortuitum	M. fortuitum	M. fortuitum
87	SRR6045208	458.7M	251.5Mb	2017-11-14	Illumina MiSeq	M. fortuitum	M. fortuitum	M. fortuitum	M. fortuitum
88	SRR6045258	425M	256Mb	2017-11-14	Illumina MiSeq	M. fortuitum	M. fortuitum	M. fortuitum	M. fortuitum
89	ERR3012655	835.4M	520.4Mb	2019-01-02	Illumina MiSeq	M. fortuitum	M. fortuitum	M. fortuitum	M. fortuitum
90	ERR3012657	820.3M	515.9Mb	2019-01-02	Illumina MiSeq	M. fortuitum	M. fortuitum	M. fortuitum	M. fortuitum
91	SRR6045657	152.3M	89.2Mb	2017-11-14	Illumina MiSeq	M. fortuitum	M. fortuitum	M. fortuitum	M. fortuitum
92	SRR6045812	335.5M	214.8Mb	2017-11-14	Illumina MiSeq	M. fortuitum	M. fortuitum	M. fortuitum	M. fortuitum
93	SRR1735590	427.3M	239.6Mb	2015-02-12	Illumina MiSeq	M. fortuitum	M. fortuitum	M. fortuitum	M. fortuitum
94	SRR1735593	532M	302.8Mb	2015-02-12	Illumina MiSeq	M. fortuitum	M. fortuitum, M. lepraemurium	M. fortuitum	M. fortuitum
M. kansasii
95	SRR6046630	428.2M	244.3Mb	2017-11-14	Illumina MiSeq	M. kansasii	M. kansasii	M. kansasii	M. kansasii
96	DRR016045	1.5G	1,010.7Mb	2014-05-01	Illumina HiSeq 2500	M. kansasii	M. kansasii	M. kansasii	M. kansasii
97	DRR016055	1.4G	947.5Mb	2014-05-14	Illumina HiSeq 2500	M. kansasii	M. kansasii	M. kansasii	M. kansasii
98	SRR6044836	483.4M	284.2Mb	2017-11-14	Illumina MiSeq	M. kansasii	M. kansasii	M. kansasii	M. kansasii
99	SRR6046411	480.5M	286.2Mb	2017-11-14	Illumina MiSeq	M. kansasii, M. persicum	M. kansasii	M. kansasii	M. kansasii
100	SRR3666000	485.5M	231.7Mb	2017-06-14	Illumina HiSeq 2000	M. kansasii	M. kansasii	M. kansasii	M. kansasii
101	SRR3666006	451.6M	213.9Mb	2017-06-14	Illumina HiSeq 2000	M. kansasii	M. kansasii	M. kansasii	M. kansasii
102	SRR3666007	476.6M	227.2Mb	2017-06-14	Illumina HiSeq 2000	M. kansasii	M. kansasii	M. kansasii	M. kansasii
103	SRR3666008	449.4M	223.4Mb	2017-06-14	Illumina HiSeq 2000	M. kansasii	M. kansasii	M. kansasii	M. kansasii
104	SRR3666009	458.6M	228.4Mb	2017-06-14	Illumina HiSeq 2000	M. kansasii	M. kansasii	M. kansasii	M. kansasii
105	SRR3666010	524.1M	360.3Mb	2017-06-14	Illumina HiSeq 2000	M. kansasii	M. kansasii	M. kansasii	M. kansasii
106	SRR3666013	474.8M	234.4Mb	2017-06-14	Illumina HiSeq 2000	M. kansasii	M. kansasii	M. kansasii	M. kansasii
107	SRR3666015	505.6M	249.9Mb	2017-06-14	Illumina HiSeq 2000	M. kansasii	M. kansasii	M. kansasii	M. kansasii
108	SRR3666016	475.3M	239.4Mb	2017-06-14	Illumina HiSeq 2000	M. kansasii	M. kansasii	M. kansasii	M. kansasii
109	SRR3666017	491.6M	243.8Mb	2017-06-14	Illumina HiSeq 2000	M. kansasii	M. kansasii	M. kansasii	M. kansasii
110	SRR3666018	485M	240.7Mb	2017-06-14	Illumina HiSeq 2000	M. kansasii	M. kansasii	M. kansasii	M. kansasii
111	SRR3666020	483.3M	239.3Mb	2017-06-14	Illumina HiSeq 2000	M. kansasii	M. kansasii	M. kansasii	M. kansasii
M. abscessus subsp. massiliense
112	SRR12051503	296.1M	139.9Mb	2020-06-19	Illumina HiSeq 2500	M. abscessus (M. abscessus subsp. massiliense)	M. abscessus	M. abscessus	M. abscessus
113	SRR12051512	304.5M	145.7Mb	2020-06-19	Illumina HiSeq 2500	M. abscessus (M. abscessus)	M. abscessus	M. abscessus	M. abscessus
114	SRR12051513	520.8M	247.5Mb	2020-06-19	Illumina HiSeq 2500	M. abscessus (M. abscessus)	M. abscessus	M. abscessus	M. abscessus
115	SRR12051514	570.3M	272.9Mb	2020-06-19	Illumina HiSeq 2500	M. abscessus (M. abscessus)	M. abscessus	M. abscessus	M. abscessus
116	SRR12051515	351M	165.7Mb	2020-06-19	Illumina HiSeq 2500	M. abscessus (M. abscessus)	M. abscessus	M. abscessus	M. abscessus
117	SRR12051516	383.8M	182.2Mb	2020-06-19	Illumina HiSeq 2500	M. abscessus (M. abscessus)	M. abscessus	M. abscessus	M. abscessus
118	SRR12051535	289.6M	135.9Mb	2020-06-19	Illumina HiSeq 2500	M. abscessus (M. abscessus)	M. abscessus	M. abscessus	M. abscessus
119	SRR12051536	568.6M	270.9Mb	2020-06-19	Illumina HiSeq 2500	M. abscessus (M. abscessus)	M. abscessus	M. abscessus	M. abscessus
120	SRR12051800	461.6M	223.9Mb	2020-06-19	Illumina HiSeq 2500	M. abscessus (M. abscessus)	M. abscessus	M. abscessus	M. abscessus
121	SRR12051801	414.8M	200Mb	2020-06-19	Illumina HiSeq 2500	M. abscessus (M. abscessus)	M. abscessus	M. abscessus	M. abscessus
122	SRR12051803	246.4M	114.3Mb	2020-06-19	Illumina HiSeq 2500	M. abscessus (M. abscessus)	M. abscessus	M. abscessus	M. abscessus
123	SRR12051809	279.1M	129.5Mb	2020-06-19	Illumina HiSeq 2500	M. abscessus (M. abscessus subsp. massiliense)	M. abscessus	M. abscessus	M. abscessus
124	SRR12051820	255M	117.1Mb	2020-06-19	Illumina HiSeq 2500	M. abscessus (M. abscessus subsp. massiliense)	M. abscessus	M. abscessus	M. abscessus
125	SRR12051869	361.6M	219.3Mb	2020-06-19	Illumina HiSeq 2500	M. abscessus (M. abscessus)	M. abscessus	M. abscessus	M. abscessus
126	SRR12051870	253.2M	118.9Mb	2020-06-19	Illumina HiSeq 2500	M. abscessus (M. abscessus)	M. abscessus	M. abscessus	M. abscessus
127	SRR12051871	462.7M	274.6Mb	2020-06-19	Illumina HiSeq 2500	M. abscessus (M. abscessus)	M. abscessus	M. abscessus	M. abscessus
128	SRR12440235	752.2M	456.2Mb	2020-08-12	Illumina MiSeq	M. abscessus (-)	M. abscessus	M. abscessus	M. abscessus
129	SRR12440236	911.5M	572.8Mb	2020-08-12	Illumina MiSeq	M. abscessus (-)	M. abscessus	M. abscessus	M. abscessus
130	SRR12449795	543.5M	354.2Mb	2020-08-13	Illumina MiSeq	M. abscessus (-)	M. abscessus	M. abscessus	M. abscessus
131	SRR3321817	1.2G	521.9Mb	2016-04-06	Illumina HiSeq 4000	M. abscessus (M. abscessus subsp. massiliense)	M. abscessus	M. abscessus	M. abscessus
132	SRR3321819	1.8G	790.6Mb	2016-04-06	Illumina HiSeq 4000	M. abscessus (M. abscessus subsp. massiliense)	M. abscessus	M. abscessus	M. abscessus
133	SRR3321820	1.6G	679.8Mb	2016-04-06	Illumina HiSeq 4000	M. abscessus (M. abscessus subsp. massiliense)	M. abscessus	M. abscessus	M. abscessus
134	SRR3321827	1.5G	639Mb	2016-04-06	Illumina HiSeq 4000	M. abscessus (M. abscessus subsp. massiliense)	M. abscessus	M. abscessus	M. abscessus
135	SRR3666123	1.8G	759.2Mb	2016-06-19	Illumina HiSeq 4000	M. abscessus (M. abscessus subsp. massiliense)	M. abscessus	M. abscessus	M. abscessus
136	SRR3666125	1.7G	740.3Mb	2016-06-19	Illumina HiSeq 4000	M. abscessus (M. abscessus subsp. massiliense)	M. abscessus	M. abscessus	M. abscessus
M. tuberculosis
137	ERR1413470	192.3M	87.5Mb	2016-07-12	Illumina HiSeq 2500	M. tuberculosis	M. canettii, M. tuberculosis	M. tuberculosis	M. tuberculosis
138	ERR1413471	252.8M	115.6Mb	2016-07-12	Illumina HiSeq 2500	M. tuberculosis	M. canettii, M. tuberculosis	M. tuberculosis	M. tuberculosis
139	ERR1413472	233M	103.1Mb	2016-07-12	Illumina HiSeq 2500	M. tuberculosis	M. canettii, M. tuberculosis	M. tuberculosis	M. tuberculosis
140	ERR1413473	434.1M	192.6Mb	2016-07-12	Illumina HiSeq 2500	M. tuberculosis	M. canettii, M. tuberculosis, Cutibacterium acnes	M. tuberculosis	M. tuberculosis
141	ERR1413474	176.4M	79.8Mb	2016-07-12	Illumina HiSeq 2500	M. tuberculosis	M. canettii, M. tuberculosis	M. tuberculosis	M. tuberculosis
142	SRR6389896	3G	2Gb	2018-01-17	Illumina HiSeq 2500	M. tuberculosis	M. canettii, M. tuberculosis	M. tuberculosis	M. tuberculosis
143	SRR6389897	3G	1.7Gb	2018-01-17	Illumina HiSeq 2500	M. tuberculosis	M. canettii, M. tuberculosis	M. tuberculosis	M. tuberculosis
144	SRR7645781	556.3M	357.3Mb	2018-08-04	Illumina HiSeq 2000	M. tuberculosis	M. canettii, M. tuberculosis	M. tuberculosis	M. tuberculosis
145	SRR7645782	310.1M	215.3Mb	2018-08-04	Illumina HiSeq 2000	M. tuberculosis	M. canettii, M. tuberculosis	M. tuberculosis	M. tuberculosis
146	SRR7645783	399M	278.7Mb	2018-08-04	Illumina HiSeq 2000	M. tuberculosis	M. canettii, M. tuberculosis	M. tuberculosis	M. tuberculosis
147	SRR7645784	207.5M	142Mb	2018-08-04	Illumina HiSeq 2000	M. tuberculosis	M. canettii, M. tuberculosis	M. tuberculosis	M. tuberculosis
148	SRR7645785	207.5M	142Mb	2018-08-04	Illumina HiSeq 2000	M. tuberculosis	M. canettii, M. tuberculosis	M. tuberculosis	M. tuberculosis
149	SRR8237291	641.4M	434.4Mb	2019-01-08	Illumina HiSeq 2500	M. tuberculosis	M. canettii, M. tuberculosis	M. tuberculosis	M. tuberculosis
150	SRR8237292	429.8M	296.6Mb	2019-01-08	Illumina HiSeq 2500	M. tuberculosis	M. canettii, M. tuberculosis	M. tuberculosis	M. tuberculosis
151	SRR8237293	746.2M	490.9Mb	2019-01-08	Illumina HiSeq 2500	M. tuberculosis	M. canettii, M. tuberculosis	M. tuberculosis	M. tuberculosis
152	SRR8237294	705.7M	455.6Mb	2019-01-08	Illumina HiSeq 2500	M. tuberculosis	M. canettii, M. tuberculosis	M. tuberculosis	M. tuberculosis
153	SRR8237295	816M	576.8Mb	2019-01-08	Illumina HiSeq 2500	M. tuberculosis	M. canettii, M. tuberculosis	M. tuberculosis	M. tuberculosis
154	SRR8237296	882.9M	619.7Mb	2019-01-08	Illumina HiSeq 2500	M. tuberculosis	M. canettii, M. tuberculosis	M. tuberculosis	M. tuberculosis
M. intermedium
155	SRR11824962	10.3M	5.6Mb	2020-12-24	Illumina MiSeq	No result	No result	M. intermedium	No result
Summary results of WGS for identying mixed NTM species samples
No.	SRA accession	Number of Bases	Size	Date of Published	Instrument	PubMLST	Metaphlan 3	Kraken 2	Mykrobe Predictor
Mixed speices (M. hassiacum, M. peregrinum)
156	SRR5043021	707.3M	410.1Mb	2017-01-01	Illumina HiSeq 2000	M. hassiacum, M. peregrinum	M. hassiacum, M. peregrinum	M. hassiacum, M. peregrinum	M. hassiacum
Note:	Red texts refer to incorrect or discordant results.
	(-): Un-differentiable

## Sheet: Table S5
Table S5. Comparison between WGS-analysis tools, metagenomics assembly analysis (16S rRNA and rpoB gene) and LPA for detection and identification of mixed NTM species infection in known mixed-NTM samples from a public database and Thai clinical samples.
Sample ID	LPA		WGS-analysis tools					Metagenomics assembly analysis
			PubMLST (MAB-MLST) (%RA)	MetaPhlAn3 (%RA)	Kraken2 (%RA)	Mykrobe-Predictor		16S rRNA	rpoB gene
MIX80105	M. abscessus subsp. massiliense, M. abscessus		M. abscessus (M. abscessus subsp. massiliense)	M. abscessus	M. abscessus	M. abscessus		M. abscessus	M. abscessus
MIX80487	M. intracellulare, M. scrofulaceum		M. malmoense	M. malmoense	M. malmoense	M. parascrofulaceum		M. parascrofulaceum	M. paraseoulense
MIX80628	M. gordonae, M. simiae		M. sherrisii, M. asiaticum (96, 3)	M. sherrisii, M. asiaticum, M. simiae (99.83, 0.16, 0.01)	M. sherrisii	M. sherrisii		M. sherrisii	M. simiae
MIX80885	M. avium, M. intracellulare		M. asiaticum	M. sp. 1165178.9, M. lepraemurium, M. colombiense (99.91, 0.06, 0.03)	M. sp. 1165178.9	M. intracellulare		M. colombiense	M. colombiense
MIX81256	M. kansasii, M. intracellulare		M. intracellulare	M. intracellulare	M. intracellulare	M. intracellulare		M. intracellulare	M. intracellulare
MIX81523	M. kansasii, M. malmeonse		M. attenuatum	M. kansasii	M. sp. MK136a	M. kansasii		M. persicum	M. kansasii
MIX81666	M. tuberculosis complex, M. scrofulaceum		M. tuberculosis	M. canettii b, M. sp. E3198, M. sp. 852002-50816 SCH5313054-b (96.70, 1.85, 1.45)	M. tuberculosis	M. tuberculosis, M. intracellulare		M. tuberculosis	M. tuberculosis, Mycobacterium sp. MOTT-01 or M. parascrofulaceum d
MIX82390	M. intracellulare, M. avium		M. scrofulaceum	M. lepraemurium, M. scrofulaceum (75.94, 24.06)	M. sp. ACS4054, M. scrofulaceum (9.23, 7.13)	M. intracellulare		M. paraffinicum	M. intracellulare
S12260	M. fortuitum, M. peregrinum		M. fortuitum	M. fortuitum	M. fortuitum	M. fortuitum		M. fortuitum	M. fortuitum
S80510	M. gordonae, M. fortuitum		M. abscessus (UD)	M. gordonae, M. abscessus (81.26, 18.74)	M. gordonae	M. gordonae		M. gordonae	M. paragordonae
S81158	M. kansasii, M. scrofulaceum		M. attenuatum	M. kansasii	M. sp. MK136 a	M. kansasii		M. persicum	M. kansasii
S81463	M. simiae, M. fortuitum		No result	M. rhodesiae	M. sp. M26 c	M. farcinogenes		M. moriokaense	M. anyangense
S81801	M. fortuitum, M. peregrinum		M. fortuitum	M. fortuitum, M. abscessus (99.99, 0.01)	M. fortuitum	M. fortuitum		M. fortuitum	M. fortuitum
S82945	M. intracellulare, M. abscessus		M. abscessus(M. abscessus subsp. massiliense)	M. abscessus	M. abscessus	M. abscessus		M. abscessus	M. abscessus
S83359	M. intracellulare, M. fortuitum		M. fortuitum	M. fortuitum	M. fortuitum	M. fortuitum		M. fortuitum	M. fortuitum
S83411	M. kansasii, M. avium		M. persicum	M. persicum	M. persicum	M. kansasii		M. persicum	M. kansasii
Known mixed NTM species sample from public database confirmed by conventional laboratory method; SRR5043021 (M. hassiacum, M. peregrinum) e	NA		M. hassiacum, M. peregrinum (49.00, 39.00)	M. hassiacum, M. peregrinum (83.67, 16.33)	M. hassiacum, M. peregrinum (73.41, 24.29)	M. hassiacum		ND	M. hassiacum, M. peregrinum
MAB-MLST refers to M. abscessus complex-Multilocus Sequence Typing, UD refers to Un-differentiable, NA refers to Not available, ND refers to Not detected
a M. sp. MK136 reported by the tool refers to M. attenuatum, b M. canettii is a member of M. tuberculosis complex, c M. sp. M26 reported from the tool refers to M. massilipolynesiensis. %RA refers to relative abundance of different species within mixed samples.
d One sequence reported as M. tuberculosis while another sequence was matched agaianst Mycobacterium sp. MOTT-01 or M. parascrofulaceum with the same percent similarity (94.20%) using BLAST
e Pfeiffer W et. al., PLoS One (2017) [25]
Cells with yellow background indicate mixed NTM detcted by WGS-analysis tools or metagenomic assembly analysis.

## Sheet: Table S6
Table S6. Sources of WGS data and simulated mixed species of NTM samples
List of WGS collection in FASTA format
No	WGS (database)	Accession number
1	Mycobacterium abscessus ATCC 19977	CU458896.1
2	Mycobacterium avium strain HJW	NZ_CP028731
3	Mycobacterium intracellulare ATCC 13950	CP003322.1
4	Mycobacterium abscessus subsp. massiliense strain FLAC047	CP021122
5	Mycobacterium fortuitum strain CT6	CP011269
6	Mycobacterium haemophilum DSM 44634 strain ATCC 29548	CP011883
7	Mycolicibacterium mageritense strain JCM 12375	NZ_AP022567
8	Mycobacterium xenopi JCM 15661T	AP022314
9	Mycobacterium gordonae strain DSM 44160	GCA_002101675
10	Mycobacterium simiae ATCC 25275	NZ_HG315953.1
11	Mycobacterium scrofulaceum strain E3039	LZJW01000001
12	Mycobacterium peregrinum strain TRL0025866	NCSV01000001
13	Mycobacterium kansasii strain 6MK	NZ_CP019885
14	Mycobacterium intermedium strain HMC2_M5	MIHB01000001
15	Mycobacterium tuberculosis HN-506	AP018036.1
List of 20 mixed NTM species (n=5) with five different proportions for each pair of species (10/90, 30/70, 50/50, 70/30, 90/10) (total n = 100)
No.	Simulated mixed 2 NTM species
1	M. avium + M. intracellualre
2	M. avium + M. kansaii
3	M. fortuitum + M. gordonae
4	M. fortuitum + M. intracellulare
5	M. intracellulare + M. abscessus
6	M. scrofulaceum + M. intracellulare
7	M. kansasii + M. intracellulare
8	M. scrofulaceum + M. tuberculosis
9	M. fortuitum + M. peregrinum
10	M. fortuitum + M. simiae
11	M. gordonae + M. simiae
12	M. scrofulaceum + M. kansasii
13	M. fortuitum + M. abscessus
14	M. fortuitum + M. mageritense
15	M. kansasii + M. haemophilum
16	M. intermedium + M. kansasii
17	M. gordonae + M. intracellulare
18	M. avium + M. xenopi
19	M. avium + M. abscessus
20	M. avium + M. abscessus subsp. massiliense
